# Supplementary material for: Cell motility empowers bacterial contact weapons
Source: ISME J. 2024 Jul 29;18(1):wrae141. doi: 10.1093/ismejo/wrae141 (PMC11482024; doi:10.1093/ismejo/wrae141)
Supplement: SupplementaryTable2_wrae141 [file supplementarytable2_wrae141.xlsx]

## Sheet: Sheet1
Factor	Case	Figure S8	Ratio	Density Comparison	Location	t test p value, MHT adjusted	Motile n	Non-Motile n	Group size (n) Left	Group size (n)Right	Just Motility n
Motility		Blue vs Red	1:10	1	Center	0.0936661	6	9
Motility		Blue vs Red	1:1	1	Center	0.000445164	7	9
Motility		Blue vs Red	10:1	1	Center	0.00484723	7	9
Motility		Blue vs Red	1:10	0.1	Center	0.00148163	6	9
Motility		Blue vs Red	1:1	0.1	Center	0.000263947	7	9
Motility		Blue vs Red	10:1	0.1	Center	2.42977e-05	6	9
Motility		Blue vs Red	1:10	0.01	Center	0.00217576	6	6
Motility		Blue vs Red	1:1	0.01	Center	1.56984e-06	7	6
Motility		Blue vs Red	10:1	0.01	Center	5.41267e-06	8	6
Motility		Blue vs Red	1:10	0.001	Center	0.00484723	6	6
Motility		Blue vs Red	1:1	0.001	Center	0.00013198	7	6
Motility		Blue vs Red	10:1	0.001	Center	2.27048e-06	7	6
Motility		Blue vs Red	1:10	1	Edge	0.00810595	6	6
Motility		Blue vs Red	1:1	1	Edge	1.56984e-06	7	6
Motility		Blue vs Red	10:1	1	Edge	3.594e-06	7	6
Motility		Blue vs Red	1:10	0.1	Edge	0.000239725	6	6
Motility		Blue vs Red	1:1	0.1	Edge	1.56984e-06	7	6
Motility		Blue vs Red	10:1	0.1	Edge	0.000347965	7	6
Motility		Blue vs Red	1:10	0.01	Edge	0.00108626	6	6
Motility		Blue vs Red	1:1	0.01	Edge	9.26963e-07	7	6
Motility		Blue vs Red	10:1	0.01	Edge	2.08346e-06	7	6
Motility		Blue vs Red	1:10	0.001	Edge	0.0807438	6	6
Motility		Blue vs Red	1:1	0.001	Edge	0.00013198	7	6
Motility		Blue vs Red	10:1	0.001	Edge	9.26963e-07	7	6
Density	Motile		1:10	1 vs. 0.1	Center	0.426			6	6
Density	Motile		1:1	1 vs. 0.1	Center	0.0977			7	7
Density	Motile		10:1	1 vs. 0.1	Center	0.0896			7	6
Density	Motile		1:10	1 vs. 0.1	Edge	0.982			6	6
Density	Motile		1:1	1 vs. 0.1	Edge	0.982			7	7
Density	Motile		10:1	1 vs. 0.1	Edge	0.982			6	7
Density	Motile		1:10	1 vs. 0.01	Center	0.245			6	6
Density	Motile		1:1	1 vs. 0.01	Center	0.000244			7	7
Density	Motile		10:1	1 vs. 0.01	Center	0.192			7	8
Density	Motile		1:10	1 vs. 0.01	Edge	0.683			6	6
Density	Motile		1:1	1 vs. 0.01	Edge	0.982			7	7
Density	Motile		10:1	1 vs. 0.01	Edge	0.982			6	7
Density	Motile		1:10	1 vs. 0.001	Center	0.793			6	6
Density	Motile		1:1	1 vs. 0.001	Center	0.192			7	7
Density	Motile		10:1	1 vs. 0.001	Center	0.0896			7	7
Density	Motile		1:10	1 vs. 0.001	Edge	0.0731			6	6
Density	Motile		1:1	1 vs. 0.001	Edge	0.507			7	7
Density	Motile		10:1	1 vs. 0.001	Edge	0.426			6	7
Density	Motile		1:10	0.1 vs. 0.01	Center	0.764			6	6
Density	Motile		1:1	0.1 vs. 0.01	Center	0.0195			7	7
Density	Motile		10:1	0.1 vs. 0.01	Center	0.646			6	8
Density	Motile		1:10	0.1 vs. 0.01	Edge	0.453			6	6
Density	Motile		1:1	0.1 vs. 0.01	Edge	0.982			7	7
Density	Motile		10:1	0.1 vs. 0.01	Edge	0.982			7	7
Density	Motile		1:10	0.1 vs. 0.001	Center	0.607			6	6
Density	Motile		1:1	0.1 vs. 0.001	Center	0.793			7	7
Density	Motile		10:1	0.1 vs. 0.001	Center	0.982			6	7
Density	Motile		1:10	0.1 vs. 0.001	Edge	0.00422			6	6
Density	Motile		1:1	0.1 vs. 0.001	Edge	0.545			7	7
Density	Motile		10:1	0.1 vs. 0.001	Edge	0.607			7	7
Density	Motile		1:10	0.01 vs. 0.001	Center	0.426			6	6
Density	Motile		1:1	0.01 vs. 0.001	Center	0.00837			7	7
Density	Motile		10:1	0.01 vs. 0.001	Center	0.68			8	7
Density	Motile		1:10	0.01 vs. 0.001	Edge	0.0137			6	6
Density	Motile		1:1	0.01 vs. 0.001	Edge	0.507			7	7
Density	Motile		10:1	0.01 vs. 0.001	Edge	0.646			7	7
Density	Non-Motile		1:10	1 vs. 0.1	Center	0.805			9	9
Density	Non-Motile		1:1	1 vs. 0.1	Center	0.291			9	9
Density	Non-Motile		10:1	1 vs. 0.1	Center	0.22			9	9
Density	Non-Motile		1:10	1 vs. 0.1	Edge	0.778			6	6
Density	Non-Motile		1:1	1 vs. 0.1	Edge	0.276			6	6
Density	Non-Motile		10:1	1 vs. 0.1	Edge	0.592			6	6
Density	Non-Motile		1:10	1 vs. 0.01	Center	0.778			9	6
Density	Non-Motile		1:1	1 vs. 0.01	Center	0.752			9	6
Density	Non-Motile		10:1	1 vs. 0.01	Center	0.721			9	6
Density	Non-Motile		1:10	1 vs. 0.01	Edge	0.805			6	6
Density	Non-Motile		1:1	1 vs. 0.01	Edge	0.22			6	6
Density	Non-Motile		10:1	1 vs. 0.01	Edge	0.011			6	6
Density	Non-Motile		1:10	1 vs. 0.001	Center	0.363			9	6
Density	Non-Motile		1:1	1 vs. 0.001	Center	0.222			9	6
Density	Non-Motile		10:1	1 vs. 0.001	Center	0.258			9	6
Density	Non-Motile		1:10	1 vs. 0.001	Edge	0.869			6	6
Density	Non-Motile		1:1	1 vs. 0.001	Edge	0.0304			6	6
Density	Non-Motile		10:1	1 vs. 0.001	Edge	0.0109			6	6
Density	Non-Motile		1:10	0.1 vs. 0.01	Center	0.869			9	6
Density	Non-Motile		1:1	0.1 vs. 0.01	Center	0.22			9	6
Density	Non-Motile		10:1	0.1 vs. 0.01	Center	0.12			9	6
Density	Non-Motile		1:10	0.1 vs. 0.01	Edge	0.656			6	6
Density	Non-Motile		1:1	0.1 vs. 0.01	Edge	0.032			6	6
Density	Non-Motile		10:1	0.1 vs. 0.01	Edge	0.0132			6	6
Density	Non-Motile		1:10	0.1 vs. 0.001	Center	0.623			9	6
Density	Non-Motile		1:1	0.1 vs. 0.001	Center	0.0304			9	6
Density	Non-Motile		10:1	0.1 vs. 0.001	Center	0.0304			9	6
Density	Non-Motile		1:10	0.1 vs. 0.001	Edge	0.869			6	6
Density	Non-Motile		1:1	0.1 vs. 0.001	Edge	0.0109			6	6
Density	Non-Motile		10:1	0.1 vs. 0.001	Edge	0.0109			6	6
Density	Non-Motile		1:10	0.01 vs. 0.001	Center	0.778			6	6
Density	Non-Motile		1:1	0.01 vs. 0.001	Center	0.517			6	6
Density	Non-Motile		10:1	0.01 vs. 0.001	Center	0.522			6	6
Density	Non-Motile		1:10	0.01 vs. 0.001	Edge	0.778			6	6
Density	Non-Motile		1:1	0.01 vs. 0.001	Edge	0.363			6	6
Density	Non-Motile		10:1	0.01 vs. 0.001	Edge	0.522			6	6
Density	Model Motile		1:1	1 vs 0.1	Center (model)	0.000211474			10	10
Density	Model Motile		1:1	1 vs 0.01	Center (model)	0.184145			10	10
Density	Model Motile		1:1	1 vs 0.001	Center (model)	1.03452e-06			10	10
Density	Model Motile		1:1	0.1 vs 0.01	Center (model)	0.310981			10	10
Density	Model Motile		1:1	0.1 vs 0.001	Center (model)	5.08453e-10			10	10
Density	Model Motile		1:1	0.01 vs 0.001	Center (model)	6.30195e-06			10	10
Just Motility	Just Motility	Stars	1:10	1	Center	0.0722					5
Just Motility	Just Motility	Stars	1:1	1	Center	0.000699					6
Just Motility	Just Motility	Stars	10:1	1	Center	0.0021					6
Just Motility	Just Motility	Stars	1:10	0.1	Center	0.00266					5
Just Motility	Just Motility	Stars	1:1	0.1	Center	0.000301					6
Just Motility	Just Motility	Stars	10:1	0.1	Center	7.19e-05					5
Just Motility	Just Motility	Stars	1:10	0.01	Center	0.00172					5
Just Motility	Just Motility	Stars	1:1	0.01	Center	1.03e-05					6
Just Motility	Just Motility	Stars	10:1	0.01	Center	2.11e-05					7
Just Motility	Just Motility	Stars	1:10	0.001	Center	0.0216					5
Just Motility	Just Motility	Stars	1:1	0.001	Center	0.00032					6
Just Motility	Just Motility	Stars	10:1	0.001	Center	2.98e-05					6
Just Motility	Just Motility	Stars	1:10	1	Edge	0.0097					5
Just Motility	Just Motility	Stars	1:1	1	Edge	7.82e-06					6
Just Motility	Just Motility	Stars	10:1	1	Edge	3.05e-06					6
Just Motility	Just Motility	Stars	1:10	0.1	Edge	0.00049					5
Just Motility	Just Motility	Stars	1:1	0.1	Edge	7.82e-06					6
Just Motility	Just Motility	Stars	10:1	0.1	Edge	1.88e-05					6
Just Motility	Just Motility	Stars	1:10	0.01	Edge	0.00172					5
Just Motility	Just Motility	Stars	1:1	0.01	Edge	7.82e-06					6
Just Motility	Just Motility	Stars	10:1	0.01	Edge	1.88e-05					6
Just Motility	Just Motility	Stars	1:10	0.001	Edge	0.0654					5
Just Motility	Just Motility	Stars	1:1	0.001	Edge	0.000301					6
Just Motility	Just Motility	Stars	10:1	0.001	Edge	3.05e-06					6
Asymmetry	Competitor CDI sensitivity	Grey vs Purple	1:10	1	Center	0.956			6	6
Asymmetry	Competitor CDI sensitivity	Grey vs Purple	1:1	1	Center	0.389			6	6
Asymmetry	Competitor CDI sensitivity	Grey vs Purple	10:1	1	Center	0.0136			5	6
Asymmetry	Competitor CDI sensitivity	Grey vs Purple	1:10	0.1	Center	0.574			6	6
Asymmetry	Competitor CDI sensitivity	Grey vs Purple	1:1	0.1	Center	0.156			6	6
Asymmetry	Competitor CDI sensitivity	Grey vs Purple	10:1	0.1	Center	0.0221			5	6
Asymmetry	Competitor CDI sensitivity	Grey vs Purple	1:10	0.01	Center	0.478			6	6
Asymmetry	Competitor CDI sensitivity	Grey vs Purple	1:1	0.01	Center	0.216			6	6
Asymmetry	Competitor CDI sensitivity	Grey vs Purple	10:1	0.01	Center	0.0549			5	6
Asymmetry	Competitor CDI sensitivity	Grey vs Purple	1:10	0.001	Center	0.478			6	6
Asymmetry	Competitor CDI sensitivity	Grey vs Purple	1:1	0.001	Center	0.997			6	6
Asymmetry	Competitor CDI sensitivity	Grey vs Purple	10:1	0.001	Center	0.431			5	6
Asymmetry	Competitor CDI sensitivity	Grey vs Purple	1:10	1	Edge	0.478			6	6
Asymmetry	Competitor CDI sensitivity	Grey vs Purple	1:1	1	Edge	0.216			6	6
Asymmetry	Competitor CDI sensitivity	Grey vs Purple	10:1	1	Edge	0.216			5	6
Asymmetry	Competitor CDI sensitivity	Grey vs Purple	1:10	0.1	Edge	0.216			6	6
Asymmetry	Competitor CDI sensitivity	Grey vs Purple	1:1	0.1	Edge	0.199			6	6
Asymmetry	Competitor CDI sensitivity	Grey vs Purple	10:1	0.1	Edge	0.126			5	6
Asymmetry	Competitor CDI sensitivity	Grey vs Purple	1:10	0.01	Edge	0.216			6	6
Asymmetry	Competitor CDI sensitivity	Grey vs Purple	1:1	0.01	Edge	0.17			6	6
Asymmetry	Competitor CDI sensitivity	Grey vs Purple	10:1	0.01	Edge	0.126			5	6
Asymmetry	Competitor CDI sensitivity	Grey vs Purple	1:10	0.001	Edge	0.32			6	6
Asymmetry	Competitor CDI sensitivity	Grey vs Purple	1:1	0.001	Edge	0.162			6	6
Asymmetry	Competitor CDI sensitivity	Grey vs Purple	10:1	0.001	Edge	0.292			5	6
Asymmetry	Competitor motility (Focal Motile)	Blue vs Purple	1:10	1	Center	0.0843			6	9
Asymmetry	Competitor motility (Focal Motile)	Blue vs Purple	1:1	1	Center	0.0112			7	9
Asymmetry	Competitor motility (Focal Motile)	Blue vs Purple	10:1	1	Center	0.0843			7	9
Asymmetry	Competitor motility (Focal Motile)	Blue vs Purple	1:10	0.1	Center	0.0156			6	9
Asymmetry	Competitor motility (Focal Motile)	Blue vs Purple	1:1	0.1	Center	0.009			7	9
Asymmetry	Competitor motility (Focal Motile)	Blue vs Purple	10:1	0.1	Center	0.219			6	9
Asymmetry	Competitor motility (Focal Motile)	Blue vs Purple	1:10	0.01	Center	0.00165			6	6
Asymmetry	Competitor motility (Focal Motile)	Blue vs Purple	1:1	0.01	Center	3.21e-05			7	6
Asymmetry	Competitor motility (Focal Motile)	Blue vs Purple	10:1	0.01	Center	0.00803			8	6
Asymmetry	Competitor motility (Focal Motile)	Blue vs Purple	1:10	0.001	Center	0.0149			6	6
Asymmetry	Competitor motility (Focal Motile)	Blue vs Purple	1:1	0.001	Center	0.000259			7	6
Asymmetry	Competitor motility (Focal Motile)	Blue vs Purple	10:1	0.001	Center	3.21e-05			7	6
Asymmetry	Competitor motility (Focal Motile)	Blue vs Purple	1:10	1	Edge	0.799			7	6
Asymmetry	Competitor motility (Focal Motile)	Blue vs Purple	1:1	1	Edge	0.338			7	6
Asymmetry	Competitor motility (Focal Motile)	Blue vs Purple	10:1	1	Edge	0.774			6	6
Asymmetry	Competitor motility (Focal Motile)	Blue vs Purple	1:10	0.1	Edge	0.832			7	6
Asymmetry	Competitor motility (Focal Motile)	Blue vs Purple	1:1	0.1	Edge	0.29			7	6
Asymmetry	Competitor motility (Focal Motile)	Blue vs Purple	10:1	0.1	Edge	0.799			6	6
Asymmetry	Competitor motility (Focal Motile)	Blue vs Purple	1:10	0.01	Edge	0.774			7	6
Asymmetry	Competitor motility (Focal Motile)	Blue vs Purple	1:1	0.01	Edge	0.586			7	6
Asymmetry	Competitor motility (Focal Motile)	Blue vs Purple	10:1	0.01	Edge	0.671			6	6
Asymmetry	Competitor motility (Focal Motile)	Blue vs Purple	1:10	0.001	Edge	0.126			7	6
Asymmetry	Competitor motility (Focal Motile)	Blue vs Purple	1:1	0.001	Edge	0.799			7	6
Asymmetry	Competitor motility (Focal Motile)	Blue vs Purple	10:1	0.001	Edge	0.221			6	6
Asymmetry	Focal Motility (Competitor Motile)	Blue vs Green	1:10	1	Center	0.127			6	6
Asymmetry	Focal Motility (Competitor Motile)	Blue vs Green	1:1	1	Center	0.00562			7	6
Asymmetry	Focal Motility (Competitor Motile)	Blue vs Green	10:1	1	Center	0.0257			7	6
Asymmetry	Focal Motility (Competitor Motile)	Blue vs Green	1:10	0.1	Center	0.00115			6	6
Asymmetry	Focal Motility (Competitor Motile)	Blue vs Green	1:1	0.1	Center	0.00404			7	6
Asymmetry	Focal Motility (Competitor Motile)	Blue vs Green	10:1	0.1	Center	0.00205			6	6
Asymmetry	Focal Motility (Competitor Motile)	Blue vs Green	1:10	0.01	Center	0.000568			6	6
Asymmetry	Focal Motility (Competitor Motile)	Blue vs Green	1:1	0.01	Center	4.31e-06			7	6
Asymmetry	Focal Motility (Competitor Motile)	Blue vs Green	10:1	0.01	Center	0.000963			8	6
Asymmetry	Focal Motility (Competitor Motile)	Blue vs Green	1:10	0.001	Center	0.0549			6	6
Asymmetry	Focal Motility (Competitor Motile)	Blue vs Green	1:1	0.001	Center	0.00229			7	6
Asymmetry	Focal Motility (Competitor Motile)	Blue vs Green	10:1	0.001	Center	8.64e-05			7	6
Asymmetry	Focal Motility (Competitor Motile)	Blue vs Green	1:10	1	Edge	0.000674			7	6
Asymmetry	Focal Motility (Competitor Motile)	Blue vs Green	1:1	1	Edge	4.97e-05			7	6
Asymmetry	Focal Motility (Competitor Motile)	Blue vs Green	10:1	1	Edge	6.08e-07			6	6
Asymmetry	Focal Motility (Competitor Motile)	Blue vs Green	1:10	0.1	Edge	3.51e-05			7	6
Asymmetry	Focal Motility (Competitor Motile)	Blue vs Green	1:1	0.1	Edge	1.64e-07			7	6
Asymmetry	Focal Motility (Competitor Motile)	Blue vs Green	10:1	0.1	Edge	1.72e-05			6	6
Asymmetry	Focal Motility (Competitor Motile)	Blue vs Green	1:10	0.01	Edge	0.00505			7	6
Asymmetry	Focal Motility (Competitor Motile)	Blue vs Green	1:1	0.01	Edge	8.76e-08			7	6
Asymmetry	Focal Motility (Competitor Motile)	Blue vs Green	10:1	0.01	Edge	1.38e-06			6	6
Asymmetry	Focal Motility (Competitor Motile)	Blue vs Green	1:10	0.001	Edge	0.00505			7	6
Asymmetry	Focal Motility (Competitor Motile)	Blue vs Green	1:1	0.001	Edge	3.51e-05			7	6
Asymmetry	Focal Motility (Competitor Motile)	Blue vs Green	10:1	0.001	Edge	6.08e-07			6	6
Asymmetry	Focal Motility (Competitor Non-Motile)	Purple vs Red	1:10	1	Center	0.56			9	6
Asymmetry	Focal Motility (Competitor Non-Motile)	Purple vs Red	1:1	1	Center	0.824			9	6
Asymmetry	Focal Motility (Competitor Non-Motile)	Purple vs Red	10:1	1	Center	0.0544			9	6
Asymmetry	Focal Motility (Competitor Non-Motile)	Purple vs Red	1:10	0.1	Center	0.845			9	6
Asymmetry	Focal Motility (Competitor Non-Motile)	Purple vs Red	1:1	0.1	Center	0.16			9	6
Asymmetry	Focal Motility (Competitor Non-Motile)	Purple vs Red	10:1	0.1	Center	0.0359			9	6
Asymmetry	Focal Motility (Competitor Non-Motile)	Purple vs Red	1:10	0.01	Center	0.824			6	6
Asymmetry	Focal Motility (Competitor Non-Motile)	Purple vs Red	1:1	0.01	Center	0.199			6	6
Asymmetry	Focal Motility (Competitor Non-Motile)	Purple vs Red	10:1	0.01	Center	0.0486			6	6
Asymmetry	Focal Motility (Competitor Non-Motile)	Purple vs Red	1:10	0.001	Center	0.956			6	6
Asymmetry	Focal Motility (Competitor Non-Motile)	Purple vs Red	1:1	0.001	Center	0.824			6	6
Asymmetry	Focal Motility (Competitor Non-Motile)	Purple vs Red	10:1	0.001	Edge	0.824			6	6
Asymmetry	Focal Motility (Competitor Non-Motile)	Purple vs Red	1:10	1	Edge	0.011			6	6
Asymmetry	Focal Motility (Competitor Non-Motile)	Purple vs Red	1:1	1	Edge	0.0172			6	6
Asymmetry	Focal Motility (Competitor Non-Motile)	Purple vs Red	10:1	1	Edge	0.0359			6	6
Asymmetry	Focal Motility (Competitor Non-Motile)	Purple vs Red	1:10	0.1	Edge	0.012			6	6
Asymmetry	Focal Motility (Competitor Non-Motile)	Purple vs Red	1:1	0.1	Edge	0.0486			6	6
Asymmetry	Focal Motility (Competitor Non-Motile)	Purple vs Red	10:1	0.1	Edge	0.041			6	6
Asymmetry	Focal Motility (Competitor Non-Motile)	Purple vs Red	1:10	0.01	Edge	0.0486			6	6
Asymmetry	Focal Motility (Competitor Non-Motile)	Purple vs Red	1:1	0.01	Edge	0.0359			6	6
Asymmetry	Focal Motility (Competitor Non-Motile)	Purple vs Red	10:1	0.01	Edge	0.0359			6	6
Asymmetry	Focal Motility (Competitor Non-Motile)	Purple vs Red	1:10	0.001	Edge	0.0625			6	6
Asymmetry	Focal Motility (Competitor Non-Motile)	Purple vs Red	1:1	0.001	Edge	0.037			6	6
Asymmetry	Focal Motility (Competitor Non-Motile)	Purple vs Red	10:1	0.001	Edge	0.1			6	6
Asymmetry	Competitor motility (Focal Non-Motile)	Red vs Green	1:10	1	Center	0.724			9	6
Asymmetry	Competitor motility (Focal Non-Motile)	Red vs Green	1:1	1	Center	0.0211			9	6
Asymmetry	Competitor motility (Focal Non-Motile)	Red vs Green	10:1	1	Center	0.112			9	6
Asymmetry	Competitor motility (Focal Non-Motile)	Red vs Green	1:10	0.1	Center	0.995			9	6
Asymmetry	Competitor motility (Focal Non-Motile)	Red vs Green	1:1	0.1	Center	0.000393			9	6
Asymmetry	Competitor motility (Focal Non-Motile)	Red vs Green	10:1	0.1	Center	0.116			9	6
Asymmetry	Competitor motility (Focal Non-Motile)	Red vs Green	1:10	0.01	Center	0.995			6	6
Asymmetry	Competitor motility (Focal Non-Motile)	Red vs Green	1:1	0.01	Center	0.00177			6	6
Asymmetry	Competitor motility (Focal Non-Motile)	Red vs Green	10:1	0.01	Center	0.000774			6	6
Asymmetry	Competitor motility (Focal Non-Motile)	Red vs Green	1:10	0.001	Center	0.188			6	6
Asymmetry	Competitor motility (Focal Non-Motile)	Red vs Green	1:1	0.001	Center	0.00243			6	6
Asymmetry	Competitor motility (Focal Non-Motile)	Red vs Green	10:1	0.001	Center	0.00233			6	6
Asymmetry	Competitor motility (Focal Non-Motile)	Red vs Green	1:10	1	Edge	0.0281			6	6
Asymmetry	Competitor motility (Focal Non-Motile)	Red vs Green	1:1	1	Edge	0.00493			6	6
Asymmetry	Competitor motility (Focal Non-Motile)	Red vs Green	10:1	1	Edge	2e-05			6	6
Asymmetry	Competitor motility (Focal Non-Motile)	Red vs Green	1:10	0.1	Edge	0.0432			6	6
Asymmetry	Competitor motility (Focal Non-Motile)	Red vs Green	1:1	0.1	Edge	0.000393			6	6
Asymmetry	Competitor motility (Focal Non-Motile)	Red vs Green	10:1	0.1	Edge	0.000604			6	6
Asymmetry	Competitor motility (Focal Non-Motile)	Red vs Green	1:10	0.01	Edge	0.299			6	6
Asymmetry	Competitor motility (Focal Non-Motile)	Red vs Green	1:1	0.01	Edge	0.00233			6	6
Asymmetry	Competitor motility (Focal Non-Motile)	Red vs Green	10:1	0.01	Edge	0.00507			6	6
Asymmetry	Competitor motility (Focal Non-Motile)	Red vs Green	1:10	0.001	Edge	0.0479			6	6
Asymmetry	Competitor motility (Focal Non-Motile)	Red vs Green	1:1	0.001	Edge	0.194			6	6
Asymmetry	Competitor motility (Focal Non-Motile)	Red vs Green	10:1	0.001	Edge	0.0563			6	6
